# Supplementary material for: miR194 hypomethylation regulates coronary artery disease pathogenesis
Source: BMC Med Genomics. 2022 Dec 18;15:264. doi: 10.1186/s12920-022-01421-7 (PMC9759901; doi:10.1186/s12920-022-01421-7)
Supplement: Supplementary file 1 — Additional file 1. 171 DE miRNAs were downregulated. [file 12920_2022_1421_MOESM1_ESM.xlsx]

## Sheet: all_miRNA_A-N_exp_test_sig_down
miR_name
bta-miR-2404_R1-20L20
bta-miR-2887_R1-20L20
bta-miR-2904_R2-19L19
cgr-miR-142-5p_R1-22L22_16G-A
cgr-miR-2424_R6-25L25
chi-miR-21-5p_8T-G
chi-miR-2332_R8-23L24
chi-miR-2404_R2-19L19
eca-miR-1291b_R1-19L24
efu-miR-9341_R3-21L21
gga-miR-1692_R1-19L20
gga-miR-6651-5p_R7-21L21
hco-miR-5978_R3-17L23
hhi-miR-7641_R1-16L20
hsa-miR-1248_R1-22L27
hsa-miR-1268b_R1-15L20
hsa-miR-1291_R1-21L24
hsa-miR-1297_R1-15L17
hsa-miR-1307-5p_R1-21L21_17C-T
hsa-miR-143-3p_R1-21L21_5A-G
hsa-miR-151b_R1-17L18
hsa-miR-16-1-3p_R1-22L22
hsa-miR-194-3p_R1-22L22
hsa-miR-200a-3p_R1-22L22
hsa-miR-21-3p_R1-20L21
hsa-miR-23a-5p_R1-22L22
hsa-miR-26a-2-3p_R1-21L22
hsa-miR-27a-5p_16G-A
hsa-miR-29b-2-5p_R2-21L22
hsa-miR-3065-3p_R21-1L23
hsa-miR-3184-5p_R23-1L24
hsa-miR-3195_R1-15L17
hsa-miR-3196_R1-16L18
hsa-miR-34c-5p_R1-20L23
hsa-miR-3607-3p_R1-18L20
hsa-miR-3609_R1-24L24
hsa-miR-3651_R4-24L24
hsa-miR-3653-5p_R1-20L20
hsa-miR-3656_R3-17L17
hsa-miR-365b-3p_R1-21L22
hsa-miR-3667-3p_R1-22L22
hsa-miR-378d_R1-20L20
hsa-miR-378e_R1-19L19
hsa-miR-4284_R1-18L18
hsa-miR-4443_R2-17L17
hsa-miR-4448_R6-20L20
hsa-miR-4485-5p_R1-16L16
hsa-miR-4497_R1-16L17
hsa-miR-4690-3p_R1-21L21
hsa-miR-500a-3p_R1-21L22
hsa-miR-500b-3p_R1-20L20
hsa-miR-577_R1-21L21
hsa-miR-582-3p_R1-22L22
hsa-miR-6503-3p_R3-21L21
hsa-miR-6503-5p_R1-20L23
hsa-miR-6516-3p_R1-22L22
hsa-miR-6718-5p_R1-21L21
hsa-miR-7704_R1-16L19
hsa-miR-7850-5p_R1-21L21
hsa-miR-92a-1-5p_R1-22L23
hsa-miR-940_R1-17L21
mml-miR-3167-5p_R5-21L24
mmu-miR-1957b_R6-20L21
mmu-miR-3069-3p_R5-22L22
mmu-miR-3535_R3-26L26
mmu-miR-5126_R2-17L22
mmu-miR-6236_R1-16L19
mmu-miR-8112_R1-19L20
novel-m0008-5p
novel-m0263-3p
novel-m0267-3p
novel-m0411-3p
novel-m0578-5p
novel-m0718-5p
novel-m0731-5p
novel-m0812-3p
novel-m0829-3p
novel-m0843-5p
novel-m0881-5p
novel-m0908-5p
novel-m0927-3p
novel-m0973-3p
novel-m0981-5p
novel-m10066-5p
novel-m10086-5p
novel-m10225-3p
novel-m10728-3p
novel-m11256-3p
novel-m11256-5p
novel-m11298-5p
novel-m11319-5p
novel-m11362-5p
novel-m11854-5p
novel-m11936-5p
novel-m12000-5p
novel-m12006-5p
novel-m1212-3p
novel-m12176-5p
novel-m12178-3p
novel-m12182-5p
novel-m12490-3p
novel-m12493-5p
novel-m12508-5p
novel-m12604-3p
novel-m12736-5p
novel-m12872-5p
novel-m13314-5p
novel-m13364-5p
novel-m1998-5p
novel-m2165-5p
novel-m2259-3p
novel-m2553-3p
novel-m2975-3p
novel-m3004-3p
novel-m3232-5p
novel-m3692-5p
novel-m4014-5p
novel-m4018-3p
novel-m4022-3p
novel-m4031-5p
novel-m4041-3p
novel-m4048-3p
novel-m4054-3p
novel-m4054-5p
novel-m4055-5p
novel-m4062-3p
novel-m4098-5p
novel-m4150-5p
novel-m4686-5p
novel-m5184-5p
novel-m5416-3p
novel-m5862-5p
novel-m6204-5p
novel-m6615-3p
novel-m6627-3p
novel-m6687-5p
novel-m6807-5p
novel-m6962-5p
novel-m7001-3p
novel-m7056-3p
novel-m7138-5p
novel-m7180-3p
novel-m7224-3p
novel-m7321-5p
novel-m7453-5p
novel-m7531-3p
novel-m7531-5p
novel-m7583-3p
novel-m7779-5p
novel-m8185-3p
novel-m8646-3p
novel-m8646-5p
novel-m8898-5p
novel-m9010-5p
novel-m9052-5p
novel-m9725-3p
novel-m9726-3p
novel-m9890-3p
novel-m9968-5p
nve-miR-9425_R6-20L21
oan-miR-1357_R1-18L19
oha-miR-143-3p_R8-22L22
ola-miR-142_R15-1L22
ola-miR-152_R1-22L23_7C-A
pma-miR-30g_R1-21L23
rrv-miR-rR1-5_R15-1L24
sha-miR-21_R9-24L25
ssa-miR-101b-3p_R1-21L21
ssc-miR-1285_R5-24L24
ssc-miR-4332_R3-18L20
tch-miR-26b-5p_7T-C
