# Supplementary material for: miR194 hypomethylation regulates coronary artery disease pathogenesis
Source: BMC Med Genomics. 2022 Dec 18;15:264. doi: 10.1186/s12920-022-01421-7 (PMC9759901; doi:10.1186/s12920-022-01421-7)
Supplement: Supplementary file 2 — Additional file 2. 124 DE miRNAs were upregulated. [file 12920_2022_1421_MOESM2_ESM.xlsx]

## Sheet: all_miRNA_A-N_exp_test_sig_up
miR_name
bta-miR-2478_R3-19L20
ccr-miR-16c_R1-20L21
chi-miR-20b_R2-23L23
chi-miR-451-3p_R16-2L21
csa-let-7b_R1-18L22
eca-miR-8986a_R2-23L24
hsa-let-7b-5p_R1-21L22
hsa-let-7i-5p_R1-19L22
hsa-miR-106a-3p_R1-17L22
hsa-miR-106a-5p_R2-23L23
hsa-miR-106b-5p_R1-21L21
hsa-miR-1180-3p_R1-21L22
hsa-miR-1254_R1-20L24
hsa-miR-1255b-5p_R1-21L22
hsa-miR-1270_R1-23L23
hsa-miR-132-5p_R1-21L22
hsa-miR-139-5p_17C-A
hsa-miR-144-3p_R5-19L20
hsa-miR-144-5p_R1-18L22
hsa-miR-15b-5p_R1-17L22
hsa-miR-16-5p_R1-18L22
hsa-miR-182-5p_R1-20L24
hsa-miR-183-3p_R2-19L22
hsa-miR-183-5p_R1-16L22
hsa-miR-18a-3p_R1-22L23
hsa-miR-18b-3p_R1-20L22
hsa-miR-18b-5p_R1-19L23
hsa-miR-190a-5p_R1-22L22
hsa-miR-20b-5p_R3-23L23
hsa-miR-24-1-5p_R1-22L22
hsa-miR-25-3p_R1-19L22
hsa-miR-3117-3p_R5-21L21
hsa-miR-3135a_R1-22L22
hsa-miR-3140-3p_R1-20L22
hsa-miR-3143_R1-22L25
hsa-miR-3150a-5p_R1-21L22
hsa-miR-3158-3p_R1-21L22_17C-T
hsa-miR-3179_R1-20L22
hsa-miR-3200-3p_R1-22L22
hsa-miR-3200-5p_R1-22L22
hsa-miR-3591-3p_R21-2L22
hsa-miR-3617-5p
hsa-miR-363-3p_R1-18L22
hsa-miR-3688-3p_R1-21L22
hsa-miR-3913-3p_R21-2L22
hsa-miR-425-5p_R1-19L23
hsa-miR-4325_R1-16L18
hsa-miR-4473
hsa-miR-4504_R1-22L22
hsa-miR-4511_R2-22L22
hsa-miR-451a_R1-22L22_5C-T
hsa-miR-4637_R1-21L22
hsa-miR-4659a-3p_R2-22L22
hsa-miR-4659b-3p_R1-22L22
hsa-miR-4672_R1-19L21
hsa-miR-4678_R1-21L22
hsa-miR-4685-3p_R1-21L22
hsa-miR-4732-3p_R1-21L21
hsa-miR-4732-5p_R1-21L23
hsa-miR-4742-3p_R3-23L23
hsa-miR-4742-5p_R1-20L23
hsa-miR-486-3p_R20-4L21
hsa-miR-486-5p_R1-22L22
hsa-miR-499b-3p_R20-2L22
hsa-miR-5006-3p_R1-21L21
hsa-miR-501-3p_R2-20L22
hsa-miR-5010-3p_R1-21L22
hsa-miR-509-3-5p
hsa-miR-548j-3p_R2-21L21
hsa-miR-548u_R2-22L23
hsa-miR-550a-3-5p_R1-20L20
hsa-miR-5582-3p_R1-19L22
hsa-miR-559
hsa-miR-5695_R2-22L22
hsa-miR-579-5p_R1-19L22
hsa-miR-581_R1-21L21
hsa-miR-610_R1-21L21
hsa-miR-624-5p_R1-20L22
hsa-miR-636_R1-22L23
hsa-miR-6734-3p_R4-23L23
hsa-miR-6772-3p_R1-22L23
hsa-miR-6777-3p_R1-20L20
hsa-miR-6806-3p_R1-22L22
hsa-miR-6818-5p_R2-22L22
hsa-miR-6843-3p_R1-21L21
hsa-miR-6857-3p_R1-19L21
hsa-miR-7706_R1-24L24
hsa-miR-7976
hsa-miR-96-5p_R1-21L23_5G-A
hsa-miR-99a-5p_R1-21L22
mml-miR-607_R5-21L21
mmu-miR-194-1-3p_R19-5L22
novel-m0399-3p
novel-m0425-5p
novel-m11237-5p
novel-m11293-5p
novel-m11790-5p
novel-m12049-5p
novel-m2166-5p
novel-m2927-5p
novel-m3229-5p
novel-m4291-3p
novel-m4771-5p
novel-m5773-5p
novel-m5831-3p
novel-m6754-3p
novel-m6900-5p
novel-m7224-5p
novel-m7481-5p
novel-m7591-3p
novel-m9355-3p
odi-let-7d_R1-18L22
oha-miR-144-5p_8A-T
pma-miR-194-3p_R18-4L22
pma-miR-20b_R2-19L23
pma-miR-451_R2-18L24
pmi-let-7-5p_R1-16L21
rno-miR-17-2-3p_R18-2L23
ssa-let-7d-5p_R1-16L22
ssa-miR-144-3p_R1-15L20
ssa-miR-15a-5p_R3-19L23
ssa-miR-15c-5p_R1-17L21
ssc-miR-7135-3p_R2-16L22
tgu-miR-144-5p_R1-23L23
